# Supplementary material for: Comparative Transcriptome Analysis Identifies Key Regulatory Genes Involved in Anthocyanin Metabolism During Flower Development in Lycoris radiata
Source: Front Plant Sci. 2021 Dec 15;12:761862. doi: 10.3389/fpls.2021.761862 (PMC8715008; doi:10.3389/fpls.2021.761862)
Supplement: Supplementary file 1 [file Data_Sheet_1.zip]

Archive with 1 entries (1 files):
- Supplementary Material.lnk
